# Supplementary material for: United Formula for the Friction Factor in the Turbulent Region of Pipe Flow
Source: PLoS One. 2016 May 2;11(5):e0154408. doi: 10.1371/journal.pone.0154408 (PMC4852912; doi:10.1371/journal.pone.0154408)
Supplement: S2 File — (XLS) [file pone.0154408.s002.xls]

## Sheet: Sheet1
Nikuradse's original experimental data obtained from Ref.[2]
Run A	f	1/e	Re	Run B	f	1/e	Re	Run C	f	1/e	Re	Run D	f	1/e	Re	Run E	f	1/e	Re	Run F	f	1/e	Re
1	0.0285759	507	13001.7	1	0.0282228	252	16218.1	1	0.0392645	126	4265.8	1	0.0391742	60	4497.8	1	0.0358922	60	916220	1	0.0496592	15	5888.44
2	0.0274157	507	16982.4	2	0.0272207	252	19010.8	2	0.0387258	126	4731.51	2	0.0377572	60	5011.87	2	0.0390841	30.6	4698.94	2	0.0500035	15	6606.93
3	0.0261216	507	20989.4	3	0.0240326	252	29174.3	3	0.0376704	126	5188	3	0.0372392	60	5495.41	3	0.0389045	30.6	5105.05	3	0.0509331	15	7161.43
4	0.025527	507	23014.4	4	0.0230994	252	32136.6	4	0.0368129	126	5754.4	4	0.0363078	60	6095.37	4	0.0390841	30.6	5597.58	4	0.0515229	15	8035.26
5	0.025293	507	23014.4	5	0.0227982	252	35399.7	5	0.0356451	126	6456.54	5	0.0349945	60	7095.78	5	0.0395367	30.6	5794.29	5	0.0521195	15	9015.71
6	0.0240436	507	28973.4	6	0.0227091	252	39536.7	6	0.0366438	126	6807.69	6	0.0339625	60	7396.05	6	0.0382825	30.6	6095.37	6	0.0537032	15	10000
7	0.0239883	507	30974.2	7	0.0220496	252	44055.5	7	0.0340408	126	7852.36	7	0.0325087	60	8109.61	7	0.0384592	30.6	6698.85	7	0.0542001	15	10990.1
8	0.0232274	507	34040.8	8	0.021169	252	59979.1	8	0.0327341	126	8413.95	8	0.0325087	60	8892.01	8	0.0394457	30.6	7396.05	8	0.0544503	15	11912.4
9	0.0231739	507	36982.8	9	0.0212912	252	66069.3	9	0.031842	126	8912.51	9	0.0321366	60	9908.32	9	0.0378443	30.6	7603.26	9	0.0554626	15	11995
10	0.0226986	507	38994.2	10	0.0209991	252	82413.8	10	0.0314775	126	9225.71	10	0.0311889	60	11402.5	10	0.0378443	30.6	8491.8	10	0.0563638	15	13001.7
11	0.0222331	507	41975.9	11	0.0208785	252	97051	11	0.0309742	126	10351.4	11	0.030903	60	12302.7	11	0.0382825	30.6	8609.94	11	0.0549541	15	13583.1
12	0.0215278	507	46989.4	12	0.0209411	252	114025	12	0.0295801	126	12912.2	12	0.0311889	60	14487.7	12	0.0378443	30.6	9506.05	12	0.0554626	15	15100.8
13	0.0210863	507	48977.9	13	0.0210281	252	125893	13	0.0282488	126	15703.6	13	0.0306902	60	17218.7	13	0.0384592	30.6	10209.4	13	0.0567545	15	15703.6
14	0.020893	507	51999.6	14	0.0208785	252	148936	14	0.027227	126	18407.7	14	0.0306902	60	19498.4	14	0.0382825	30.6	11194.4	14	0.057544	15	15848.9
15	0.0202768	507	57942.9	15	0.0212618	252	162181	15	0.0265461	126	21379.6	15	0.0302691	60	24603.7	15	0.0390841	30.6	11995	15	0.0570164	15	19498.4
16	0.0200909	507	63973.5	16	0.0214882	252	191867	16	0.0260016	126	24322	16	0.0308319	60	25822.6	16	0.0389045	30.6	13304.5	16	0.0587489	15	20606.3
17	0.0195884	507	70957.8	17	0.0219584	252	232274	17	0.0258226	126	26607.3	17	0.030903	60	32508.7	17	0.0397192	30.6	13489.6	17	0.0579429	15	21877.6
18	0.0193197	507	79067.9	18	0.0224078	252	311889	18	0.0251189	126	29512.1	18	0.0306902	60	34673.7	18	0.0397192	30.6	15488.2	18	0.0599791	15	23227.4
19	0.0189671	507	87096.4	19	0.0227091	252	380189	19	0.0248886	126	31332.9	19	0.0314775	60	35727.3	19	0.0406443	30.6	18620.9	19	0.0591562	15	24322
20	0.0187932	507	93972.3	20	0.0229192	252	419759	20	0.0251189	126	32434	20	0.0311172	60	38018.9	20	0.0414954	30.6	19498.4	20	0.0591562	15	25704
21	0.0187932	507	102094	21	0.0230994	252	503501	21	0.0247172	126	35481.3	21	0.0321366	60	40644.3	21	0.0409261	30.6	20370.4	21	0.0605341	15	26607.3
22	0.0187068	507	105925	22	0.021732	252	51050.5	22	0.0246604	126	41686.9	22	0.0319154	60	45081.7	22	0.0435512	30.6	38370.7	22	0.0609537	15	29241.5
23	0.0186209	507	111944	23	0.0215179	252	201837	23	0.0246037	126	49773.7	23	0.0321366	60	46238.1	23	0.0440555	30.6	44978	23	0.060256	15	33113.1
24	0.018281	507	125893	24	0.0227091	252	349945	24	0.0251189	126	57544	24	0.0322849	60	50003.5	24	0.0443609	30.6	62950.6	24	0.0603949	15	38904.5
25	0.018197	507	138995	25	0.0232327	252	612350	25	0.025293	126	66069.3	25	0.0328852	60	54954.1	25	0.0452898	30.6	79432.8	25	0.0598412	15	42658
26	0.0179887	507	158125	26	0.0215526	252	55975.8	26	0.0255859	126	81283.1	26	0.0331131	60	58748.9	26	0.0452898	30.6	92257.1	26	0.060256	15	53088.4
27	0.0179061	507	172187	27	0.0210281	252	77624.7	27	0.0259418	126	96605.1	27	0.0337287	60	65013	27	0.0448745	30.6	106905	27	0.0603949	15	64714.3
28	0.0179887	507	186209	28	0.0209411	252	89949.8	28	0.0264241	126	114025	28	0.0335738	60	70631.8	28	0.0446684	30.6	116950	28	0.0598412	15	73282.5
29	0.0179061	507	190985	29	0.0209411	252	136144	29	0.0265461	126	132130	29	0.034914	60	85113.8	29	0.0446684	30.6	136144	29	0.0597035	15	76736.1
30	0.0177828	507	200909	30	0.0213501	252	179887	30	0.0269153	126	145881	30	0.0341979	60	89949.8	30	0.0446684	30.6	149968	30	0.0601174	15	92257.1
31	0.0178649	507	211836	31	0.0220496	252	260016	31	0.0281838	126	389942	31	0.034914	60	108143	31	0.0433511	30.6	26607.3	31	0.0603949	15	100000
32	0.0179887	507	238232	32	0.0226517	252	380189	32	0.0283792	126	413048	32	0.034914	60	142889	32	0.042658	30.6	27542.3	32	0.060256	15	110154
33	0.0179061	507	269153	33	0.0229509	252	559758	33	0.0279898	126	451856	33	0.0350752	60	121060	33	0.0433511	30.6	36307.8	33	0.0603949	15	125314
34	0.0181134	507	311172	34	0.0232595	252	699842	34	0.0281838	126	473151	34	0.0354813	60	153109	34	0.0443609	30.6	43251.4	34	0.0599791	15	142889
35	0.018197	507	341979	35	0.0233776	252	760326	35	0.0278612	126	510505	35	0.034435	60	170216	35	0.0450817	30.6	54954.1	35	0.0603949	15	151008
36	0.018281	507	374973	36	0.0235885	252	839460	36	0.0283139	126	544503	36	0.0342768	60	74989.4	36	0.0450817	30.6	67608.3	36	0.0601174	15	192752
37	0.0194984	507	405509	37	0.0234693	252	926830	37	0.0278612	126	570164	37	0.0341979	60	83946	37	0.0458142	30.6	71614.3	37	0.0595662	15	27542.3
38	0.0187068	507	426580	38	0.0235288	252	979490	38	0.0278612	126	595662	38	0.0348337	60	89949.8	38	0.0453942	30.6	97723.7	38	0.0598412	15	31622.8
39	0.0187068	507	465586					39	0.0281838	126	628058	39	0.0342768	60	112720	39	0.0448745	30.6	125893	39	0.0599791	15	34673.7
40	0.0187068	507	511682					40	0.0281838	126	677642	40	0.0346737	60	107895	40	0.0453942	30.6	173780	40	0.060256	15	39445.7
41	0.0189671	507	570164					41	0.0279254	126	683912	41	0.0350752	60	134896	41	0.0453942	30.6	188365	41	0.0603949	15	48417.2
42	0.0190108	507	619441					42	0.0281838	126	748170	42	0.0354813	60	147911	42	0.0443609	30.6	210378	42	0.0598412	15	52723
43	0.0191867	507	680769					43	0.0279898	126	783430	43	0.0352371	60	157036	43	0.0453942	30.6	297167	43	0.0595662	15	69984.2
44	0.0193197	507	870964					44	0.0281838	126	860994	44	0.0369828	60	169824	44	0.0448745	30.6	451856	44	0.0599791	15	73960.5
45	0.0194089	507	922571					45	0.0277971	126	914113	45	0.0355631	60	181134	45	0.0452898	30.6	85901.4	45	0.060256	15	84918
46	0.0194536	507	849180					46	0.028119	126	933254	46	0.0358922	60	191867	46	0.0453942	30.6	116950	46	0.0601174	15	88287.7
47	0.0194089	507	899498					47	0.0279898	126	970510	47	0.0355631	60	205116	47	0.0456037	30.6	147911	47	0.0598412	15	100462
48	0.0193197	507	970510					48	0.0269153	126	89125.1	48	0.0358922	60	223872	48	0.0452898	30.6	167109	48	0.0595662	15	101158
								49	0.0270396	126	111944	49	0.0354813	60	255859	49	0.0448745	30.6	179887	49	0.0599791	15	125026
								50	0.0260016	126	104954	50	0.0358922	60	295121	50	0.0453942	30.6	219786	50	0.0606736	15	137721
								51	0.0264241	126	125893	51	0.034914	60	314051	51	0.0453942	30.6	220800	51	0.0608135	15	143219
								52	0.0264241	126	134896	52	0.0355631	60	327341	52	0.0456037	30.6	247742	52	0.0598412	15	165959
								53	0.0269153	126	151008	53	0.0354813	60	353997	53	0.0456037	30.6	267917	53	0.060256	15	172187
								54	0.0269153	126	157036	54	0.036141	60	358096	54	0.0458142	30.6	277971	54	0.0599791	15	204174
								55	0.027227	126	167880	55	0.0355631	60	375837	55	0.0453942	30.6	328095	55	0.0595662	15	229087
								56	0.0269153	126	167880	56	0.0354813	60	398107	56	0.0456037	30.6	347536	56	0.060256	15	257040
								57	0.0272898	126	177828	57	0.0363078	60	417830	57	0.0453942	30.6	362243	57	0.060256	15	279254
								58	0.0274157	126	187932	58	0.034914	60	421697	58	0.0456037	30.6	597035	58	0.0598412	15	285102
								59	0.0274157	126	194984	59	0.034914	60	437522	59	0.0456037	30.6	645654	59	0.0603949	15	327341
								60	0.0272898	126	204174	60	0.0354813	60	451856	60	0.0453942	30.6	729458	60	0.0599791	15	368978
								61	0.0274789	126	213796	61	0.0355631	60	456037	61	0.0456037	30.6	824138	61	0.060256	15	410204
								62	0.0274789	126	223872	62	0.0363078	60	465586	62	0.0446684	30.6	916220	62	0.0608135	15	912011
								63	0.0277971	126	232274	63	0.0357273	60	490908	63	0.0456037	30.6	1000000	63	0.0603949	15	682339
								64	0.0277971	126	247172	64	0.0355631	60	517607					64	0.0598412	15	762079
								65	0.0279254	126	264850	65	0.036141	60	559758					65	0.0599791	15	909913
								66	0.0279898	126	270396	66	0.0354813	60	571479					66	0.060256	15	1.01859e+06
								67	0.0281838	126	285102	67	0.0355631	60	615177					67	0.060256	15	620869
								68	0.0283139	126	299226	68	0.0352371	60	685488					68	0.0598412	15	719449
								69	0.0279898	126	316957	69	0.0358922	60	732825					69	0.0599791	15	851138
								70	0.0279898	126	334965	70	0.0357273	60	820352					70	0.060256	15	970510
								71	0.0281838	126	363078	71	0.0354813	60	824138
												72	0.0355631	60	881049
